# Supplementary material for: MONet: cancer driver gene identification algorithm based on integrated analysis of multi-omics data and network models
Source: Exp Biol Med (Maywood). 2025 Feb 4;250:10399. doi: 10.3389/ebm.2025.10399 (PMC11834253; doi:10.3389/ebm.2025.10399)
Supplement: Supplementary file 1 [file Table2.XLSX]

## Sheet: Sheet1
Gene	Content	Reference
LNX1
SNCA	PARK1 (SNCA) Important role in maintaining an adequate supply of synaptic vesicles in presynaptic terminals Meningioma: PARK1 was shown to contribute to malignant progression of tumors PARK2 (Parkin) Regulation of autophagy, important for mitochondrial maintenance Autophagy pathway PARK5 (UCHL1) Hydrolase activity, removes and recycles ubiquitin molecules from degraded proteins Ligase activity, l…	Mencke P, Hanss Z, Boussaad I, Sugier PE, Elbaz A, Krüger R. Bidirectional Relation Between Parkinson's Disease and Glioblastoma Multiforme. Front Neurol. 2020 Aug 20;11:898. doi: 10.3389/fneur.2020.00898. PMID: 32973662; PMCID: PMC7468383.
MTUS2	Finally, a meta-analysis regarding the activity of ICIs in oncogene-addicted NSCLC patients did not demonstrate significant differences in terms of the response rate between mutated and wild-type KRAS patients (odds ratio 1.54, 95% CI 0.81-2.92; p = 0.19).	Veccia A, Dipasquale M, Kinspergher S, Monteverdi S, Girlando S, Barbareschi M, Caffo O. Impact of KRAS Mutations on Clinical Outcomes of Patients with Advanced Non-Squamous Non-Small Cell Lung Cancer Receiving Anti-PD-1/PD-L1 Therapy. Target Oncol. 2023 Jan;18(1):129-138. doi: 10.1007/s11523-022-00934-6. Epub 2022 Dec 8. PMID: 36482151; PMCID: PMC9928930.
ATP2B2	Our identified relationship between high levels of PMCA2 mRNA and patient survival in basal breast cancers, may represent an ability for PMCA2 to identify less aggressive basal breast cancers and signify that PMCA2 overexpression is a not a driver in breast cancer.	Peters AA, Milevskiy MJ, Lee WC, Curry MC, Smart CE, Saunus JM, Reid L, da Silva L, Marcial DL, Dray E, Brown MA, Lakhani SR, Roberts-Thomson SJ, Monteith GR. The calcium pump plasma membrane Ca(2+)-ATPase 2 (PMCA2) regulates breast cancer cell proliferation and sensitivity to doxorubicin. Sci Rep. 2016 May 5;6:25505. doi: 10.1038/srep25505. PMID: 27148852; PMCID: PMC4857793.
APOBEC2	Apolipoprotein B mRNA editing enzyme catalytic polypeptide-like 2 (APOBEC2) is associated with nucleotide alterations in the transcripts of tumor-related genes which are contributed to carcinogenesis.	Wei L, Wu X, Wang L, Chen L, Wu X, Song T, Wang Y, Chang W, Guo A, Niu Y, Huang H. Expression and prognostic value of APOBEC2 in gastric adenocarcinoma and its association with tumor-infiltrating immune cells. BMC Cancer. 2024 Jan 2;24(1):15. doi: 10.1186/s12885-023-11769-3. PMID: 38166744; PMCID: PMC10763203.
PPARGC1A	Four genes (MRPL54, ZC3H13, IFIT5, and PPARGC1A) were downregulated and may function as tumor suppressor genes in HCC, and showed a positive correlation with prognosis.	Huang Y, Chen S, Qin W, Wang Y, Li L, Li Q, Yuan X. A Novel RNA Binding Protein-Related Prognostic Signature for Hepatocellular Carcinoma. Front Oncol. 2020 Oct 28;10:580513. doi: 10.3389/fonc.2020.580513. PMID: 33251144; PMCID: PMC7673432.
ACTC1
HNF4A	In conclusion, this study shows that HNF4a could be a tumor suppressor gene, and its loss of expression in BLCA tissues is likely to promote the occurrence and progression of BLCA.	Qiu MJ, Zhang L, Fang XF, Li QT, Zhu LS, Zhang B, Yang SL, Xiong ZF. Research on the circadian clock gene HNF4a in different malignant tumors. Int J Med Sci. 2021 Jan 21;18(6):1339-1347. doi: 10.7150/ijms.49997. PMID: 33628089; PMCID: PMC7893568.
APOBEC4
PIK3R2	Though not previously implicated in GBC, CHD1 is a known gastric cancer driver and PIK3R2 is frequently mutated in endometrial cancers.	Pandey A, Stawiski EW, Durinck S, Gowda H, Goldstein LD, Barbhuiya MA, Schröder MS, Sreenivasamurthy SK, Kim SW, Phalke S, Suryamohan K, Lee K, Chakraborty P, Kode V, Shi X, Chatterjee A, Datta K, Khan AA, Subbannayya T, Wang J, Chaudhuri S, Gupta S, Shrivastav BR, Jaiswal BS, Poojary SS, Bhunia S, Garcia P, Bizama C, Rosa L, Kwon W, Kim H, Han Y, Yadav TD, Ramprasad VL, Chaudhuri A, Modrusan Z, …
NTRK2	We present a case of a female patient with NTRK2-positive NSCLC with a complete ongoing response on therapy with larotrectinib, suggesting efficacy of first-generation TRK inhibitors also in NTRK2-positive NSCLC.	Frehner L, Haefliger S, Cerciello F, Grob T, Schmid S. Complete Response on Larotrectinib in NTRK2 Fusion-Positive Non-Small Cell Lung Cancer. Case Rep Oncol. 2023 Sep 12;16(1):871-877. doi: 10.1159/000533572. PMID: 37900816; PMCID: PMC10601816.
PTGER3	PTGER3 may thus serve as a novel and promising biomarker and therapeutic target for TNBC.	Wang S, Zhang Y, Zhang D, Meng J, Che N, Zhao X, Liu T. PTGER3 knockdown inhibits the vulnerability of triple-negative breast cancer to ferroptosis. Cancer Sci. 2024 Jun;115(6):2067-2081. doi: 10.1111/cas.16169. Epub 2024 Apr 2. PMID: 38566528; PMCID: PMC11145128.
PRKCE
HLA-B	It further uncovered five genes that were concordantly down regulated: Akt2 (thymoma viral proto-oncogene 2), Bat2 (HLA-B associated transcript 2), Pim1 (proviral integration site 1), Psmb9 (proteosome subunit, beta type 9) and Sdc1 (syndecan 1).	Han SS, Peng L, Chung ST, DuBois W, Maeng SH, Shaffer AL, Sporn MB, Janz S. CDDO-Imidazolide inhibits growth and survival of c-Myc-induced mouse B cell and plasma cell neoplasms. Mol Cancer. 2006 Jun 7;5:22. doi: 10.1186/1476-4598-5-22. PMID: 16759389; PMCID: PMC1553469.
PRELP	PRELP is thought to be an inhibitor of the development and progression of a variety of malignancies.	Gui Y, Deng X, Li N, Zhao L. PRELP reduce cell stiffness and adhesion to promote the growth and metastasis of colorectal cancer cells by binding to integrin α5. Exp Cell Res. 2024 Aug 1;441(1):114151. doi: 10.1016/j.yexcr.2024.114151. Epub 2024 Jul 9. PMID: 38992455.
COL6A2	Furthermore, a total of ten hub genes from DEGs in GC-NAG (COL6A2, COL1A1, COL4A1, COL1A2, SPARC, COL4A2, FN1, PCOLCE, SERPINH1, LAMB1) and five hub genes in IM-NAG (SI, DPP4, CLCA1, MEP1A, OLFM4) were demonstrated to have a significant correlation with the prognosis of GC.	Li A, Li Y, Li Y, Zhang M, Zhang H, Chen F. Identification and validation of key genes associated with pathogenesis and prognosis of gastric cancer. PeerJ. 2023 Oct 16;11:e16243. doi: 10.7717/peerj.16243. PMID: 37868053; PMCID: PMC10586292.
GRIP1
PTN	The heparin-binding growth factor pleiotrophin (PTN) is a secreted 19-kDa regulatory peptide with angiogenic properties that is considered as a proto-oncogene and is overexpressed in various malignancies such as breast, prostate, colon, and skin cancer.	He L, Boulant S, Stanifer M, Guo C, Nießen A, Chen M, Felix K, Bergmann F, Strobel O, Schimmack S. The link between menin and pleiotrophin in the tumor biology of pancreatic neuroendocrine neoplasms. Cancer Sci. 2022 May;113(5):1575-1586. doi: 10.1111/cas.15301. Epub 2022 Mar 8. PMID: 35179814; PMCID: PMC9128182.
CACNA1A	Three genes (CABP1, FKBP1C, and RP11-595B24.2) had a statistically significant (p < 0.05) higher alteration frequency in NGRn BPH and three were significantly higher in NGRn tumor (CACNA1A, DMKN, and CACNA2D2).	White JA, Kaninjing ET, Adeniji KA, Jibrin P, Obafunwa JO, Ogo CN, Mohammed F, Popoola A, Fatiregun OA, Oluwole OP, Thorpe RJ Jr, Karanam B, Elhussin I, Ambs S, Tang W, Davis M, Polak P, Campbell MJ, Brignole KR, Rotimi SO, Dean-Colomb W, Odedina FT, Yates C. Whole-exome sequencing of Nigerian benign prostatic hyperplasia reveals increased alterations in apoptotic pathways. Prostate. 2024 Apr;84(…
TF	Our results suggest that the TF/PAR2 signaling axis contributes to the pro-cancer effects of NETs in human breast cancer cells.	Martins-Cardoso K, Maçao A, Souza JL, Silva AG, König S, Martins-Gonçalves R, Hottz ED, Rondon AMR, Versteeg HH, Bozza PT, Almeida VH, Monteiro RQ. TF/PAR2 Signaling Axis Supports the Protumor Effect of Neutrophil Extracellular Traps (NETs) on Human Breast Cancer Cells. Cancers (Basel). 2023 Dec 19;16(1):5. doi: 10.3390/cancers16010005. PMID: 38201433; PMCID: PMC10778307.
FANCM
PRKAR2B
PLXND1	In summary, our findings indicate that PLXND1 could serve as a promising therapeutic target and molecular marker for NEPC.	Chen B, Xu P, Yang JC, Nip C, Wang L, Shen Y, Ning S, Shang Y, Corey E, Gao AC, Gestwicki JE, Wei Q, Liu L, Liu C. Plexin D1 emerges as a novel target in the development of neural lineage plasticity in treatment-resistant prostate cancer. Oncogene. 2024 Jul;43(30):2325-2337. doi: 10.1038/s41388-024-03081-6. Epub 2024 Jun 14. PMID: 38877132; PMCID: PMC11286220.
CHRNA4	Significant genetic correlations were observed between esophageal cancer and both COPD and asthma, but not idiopathic pulmonary fibrosis. Further analyses identified 13 pleiotropic loci and 6 shared genes including CHRNA4, ERBB3, and SMAD3, as well as pathways related to immune function.	Zhang D, Zhou Y, Lu T, Li J, Zhu L, Li S, Li Y, Duan X. Exploring the Common Genetic Underpinnings of Chronic Pulmonary Disease and Esophageal Carcinoma Susceptibility. J Cancer. 2024 Apr 29;15(11):3406-3417. doi: 10.7150/jca.95437. PMID: 38817868; PMCID: PMC11134432.
TGFB2	This study sheds new light on an avenue to mitigate PDAC gemcitabine resistance by targeting TGFB2 and lipid metabolism and develops the potential of imperatorin as a promising chemosensitizer in clinical translation.	Ma MJ, Shi YH, Liu ZD, Zhu YQ, Zhao GY, Ye JY, Li FX, Huang XT, Wang XY, Wang JQ, Xu QC, Yin XY. N6-methyladenosine modified TGFB2 triggers lipid metabolism reprogramming to confer pancreatic ductal adenocarcinoma gemcitabine resistance. Oncogene. 2024 Jul;43(31):2405-2420. doi: 10.1038/s41388-024-03092-3. Epub 2024 Jun 24. PMID: 38914663; PMCID: PMC11281907.
KALRN	Among metabolism-related genes, 15 genes were related to the prognosis of CESC. The co-occurrence of CUBN/KALRN/HERC1 was associated with CESC prognosis. Glycolysis/gluconeogenesis was related to endothelial cells, and arachidonic acid metabolism was related to cell proliferation.	Zhao M, Zhang X, Huan Q, Dong M. Metabolism-associated molecular classification of cervical cancer. BMC Womens Health. 2023 Oct 26;23(1):555. doi: 10.1186/s12905-023-02712-6. PMID: 37884919; PMCID: PMC10605340.
FGR	This study aimed to investigate the molecular mechanism of the effect of PDCD4 on radiotherapy-induced acute kidney injury (AKI) in rectal cancer through the regulation of FGR/NF-κB signaling. Our findings suggest that PDCD4 may induce radiotherapy-induced AKI in rectal cancer by promoting FGR expression, activating the NF-κB signaling pathway, and triggering an oxidative stress response.	Ma Q, Zheng L, Cheng H, Li X, Liu Z, Gong P. PDCD4-induced oxidative stress through FGR/NF-κB axis in rectal cancer radiotherapy-induced AKI. Int Immunopharmacol. 2024 May 10;132:111779. doi: 10.1016/j.intimp.2024.111779. Epub 2024 Apr 5. PMID: 38581987.
GRM7	In vitro experiments suggested that the inhibitory effect of T. hemsleyanum on cancer cells was correlated with GRM3 and GRM7.	Li P, Wang C, Chen G, Han Y, Lu H, Li N, Lv Y, Chu C, Peng X. Molecular mechanisms of Tetrastigma hemsleyanum Diels&Gilg against lung squamous cell carcinoma: From computational biology and experimental validation. J Ethnopharmacol. 2024 Sep 15;331:118326. doi: 10.1016/j.jep.2024.118326. Epub 2024 May 17. PMID: 38750988.
GALNT14	GALNT14 promotes cancer stem-like properties and drug resistance.	Gadwal A, Purohit P, Khokhar M, Vishnoi JR, Pareek P, Choudhary R, Elhence P, Banerjee M, Sharma P. GALNT14 in association with GDF-15 promotes stemness and drug resistance through 尾-catenin signalling pathway in breast cancer. Mol Biol Rep. 2024 May 25;51(1):691. doi: 10.1007/s11033-024-09645-9. PMID: 38796671.
ADCY2	The ADCY2 was selected as the most representative biomarker for prognosis in bladder cancer.	Wang H, Luo W, Ji J, Qu M, Jiang S, Zhang J, Zhou Z, Chen W, Nian X, Zhang W, Wang Y. Integrated bioinformatics investigation of adenylyl cyclase family co-expression network in bladder cancer followed by preliminary validation of member 2 (ADCY2) in tumorigenesis and prognosis. Transl Cancer Res. 2024 May 31;13(5):2222-2237. doi: 10.21037/tcr-23-1796. Epub 2024 May 23. PMID: 38881911; PMCID: PMC…
ADCY8
PIK3CD	PIK3CD appears to have important roles in the beginning and advancement of various forms of human cancer, according to mounting data.	He W, Zhang H, Cheng H, Wen J, Li D. PIK3CD correlates with prognosis, epithelial-mesenchymal transition and tumor immune infiltration in breast carcinoma. Discov Oncol. 2023 Oct 20;14(1):187. doi: 10.1007/s12672-023-00805-0. PMID: 37861728; PMCID: PMC10589178.
CYP2A6	Deleterious CYP2A6 SVs were not associated with ovarian cancer (OR = 1.06; 95% CI: 0.80-1.37; p = 0.7) but did reduce the risk of lung cancer (OR = 0.44; 95% CI: 0.29-0.64; p < 0.0001), and a lung cancer subtype.	Langlois AWR, Pouget JG, Knight J, Chenoweth MJ, Tyndale RF. Associating CYP2A6 structural variants with ovarian and lung cancer risk in the UK Biobank: replication and extension. Eur J Hum Genet. 2024 Mar;32(3):357-360. doi: 10.1038/s41431-023-01518-2. Epub 2023 Dec 14. PMID: 38097766; PMCID: PMC10923790.
CYP2C9
NGF	These results identify the NGF-TrkA axis as an important suppressor of anti-tumor immunity and suggest larotrectinib might be repurposed for immune sensitization.	Yin T, Wang G, Wang L, Mudgal P, Wang E, Pan CC, Alexander PB, Wu H, Cao C, Liang Y, Tan L, Huang D, Chong M, Chen R, Lim BJW, Xiang K, Xue W, Wan L, Hu H, Loh YH, Wang XF, Li QJ. Breaking NGF-TrkA immunosuppression in melanoma sensitizes immunotherapy for durable memory T cell protection. Nat Immunol. 2024 Feb;25(2):268-281. doi: 10.1038/s41590-023-01723-7. Epub 2024 Jan 9. PMID: 38195702.
EPHB3	Depletion of EphB3 gene in U87MG and U251 cell lines resulted in a substantial enhancement of their invasion, migration, and proliferation capacities in vitro. Furthermore, the knockdown of EphB3 led to an upregulation of EGFR, p-PI3K, and p-AKT protein levels	Xiao Z, Huang S, Qiu W, Pang M, Zeng X, Xu X, Yang Y, Yang B, Chu L. EphB3 receptor suppressor invasion, migration and proliferation in glioma by inhibiting EGFR-PI3K/AKT signaling pathway. Brain Res. 2024 May 1;1830:148796. doi: 10.1016/j.brainres.2024.148796. Epub 2024 Feb 8. PMID: 38341169.
GDNF	Intrathecal GDNF blockade, macrophage-specific GDNF ablation, or deletion of the GDNF receptor neural cell adhesion molecule (NCAM) from BCCs inhibits breast cancer growth within the LM. These data suggest integrin α6 and the GDNF signaling axis as new therapeutic targets against breast cancer LM metastasis.	Whiteley AE, Ma D, Wang L, Yu SY, Yin C, Price TT, Simon BG, Xu KR, Marsh KA, Brockman ML, Prioleau TM, Zhou KI, Cui X, Fecci PE, Jeck WR, McCall CM, Neff JL, Sipkins DA. Breast cancer exploits neural signaling pathways for bone-to-meninges metastasis. Science. 2024 Jun 21;384(6702):eadh5548. doi: 10.1126/science.adh5548. Epub 2024 Jun 21. PMID: 38900896.
*References retrieved from PubMed
