# Supplementary material for: MONet: cancer driver gene identification algorithm based on integrated analysis of multi-omics data and network models
Source: Exp Biol Med (Maywood). 2025 Feb 4;250:10399. doi: 10.3389/ebm.2025.10399 (PMC11834253; doi:10.3389/ebm.2025.10399)
Supplement: Supplementary file 6 [file Table1.XLSX]

## Sheet: 1
STRING	CPDB	IRefIndex(2015)	IRefIndex	Multinet	PCNet
TP53	TP53	TP53	TP53	TP53	TP53
PIK3CA	PIK3CA	MUC16	PIK3CA	EP300	PIK3CA
PTEN	CTNNB1	PIK3CA	MUC16	PIK3CA	ESR1
CTNNB1	PTEN	CTNNB1	PTEN	CTCF	EGFR
KRAS	EGFR	APC	EGFR	APC	CTNNB1
KMT2D	MUC16	PTEN	CTNNB1	PTEN	PTEN
KMT2C	APC	EP300	NTRK1	FOXA1	JUN
EP300	NTRK1	ARID1A	APC	MUC16	EP300
ARID1A	RYR2	RYR2	EP300	RYR2	KRAS
CREBBP	EP300	CREBBP	RYR2	MYC	MYC
MUC16	CDH1	LRP2	KRAS	EBF1	EGF
PIK3R1	BRCA1	VCAN	PIK3R1	CTNNB1	VCAN
CDH1	KRAS	PIK3R1	CREBBP	ESR1	RYR2
ATM	ESR1	KRAS	LRP2	LRP2	ERBB4
APC	ARID1A	LAMA1	ESR1	GATA2	PDGFRA
RYR2	CREBBP	LRP1B	EGR1	E2F1	TNF
LRP2	CUL3	MUC4	HSP90AA1	CREBBP	SRC
HRAS	KMT2C	ATM	CUL3	SMARCA4	MUC16
ESR1	KMT2D	ERBB2	MYC	ARID1A	ERBB2
NOTCH1	PIK3R1	CDH1	SMAD4	TAL1	GRIN2A
VCAN	LRP2	PTPRC	HSPG2	ATM	CDH1
EGFR	FLNA	EGFR	ARID1A	EGR1	IL6
EGF	CHD4	SRC	COL1A1	RAD21	PDGFRB
HSPG2	ERBB2	NOTCH1	BRCA1	VCAN	TAF1
FAT4	VCAN	ESR1	RB1	BRCA1	CREBBP
KDM6A	XPO1	RB1	NCOR1	KRAS	KMT2D
JAK1	ATM	FGFR3	NOTCH1	EGFR	FGFR1
RB1	NOTCH1	SMARCA4	ATM	TAF1	ERBB3
CELSR2	MYC	NCOR1	VCAN	STAT3	IGF1
CYP3A4	FBXW7	COL1A1	TBX3	GATA1	NTRK3
FGFR3	HSP90AA1	FBXW7	ERBB2	ETS1	AKT1
AKT1	LRP1B	ERBB4	ERBB4	CDH1	FGFR2
GRIN2A	TFF1	CASP8	LRP1B	PAX5	HRAS
NCOR1	AR	JUN	KMT2D	PIK3R1	THBS1
SMAD4	VHL	TG	MUC4	NOTCH1	CAV1
ERBB4	AKT1	HSPG2	FBXW7	ZEB1	KDR
STAT3	CUL1	ERBB3	VHL	SUZ12	RET
FAT1	MYH9	BRCA1	MMP1	JUN	JAK3
CYP1A1	SRC	SMAD4	AR	ERBB4	FGFR3
AKAP9	ERBB4	SPOP	AKT1	TCF12	PDGFB
ERBB2	YWHAZ	STAT3	HSP90AB1	RB1	APC
MTOR	LAMA1	PBRM1	CUL1	VHL	PRL
SMARCA4	HSP90AB1	NFE2L2	KMT2C	FBLN2	HGF
IRF4	MMP9	PTPRB	XPO1	CSMD3	MYH11
APOBEC3B	HIST1H3B	VHL	MMP3	SPI1	MAPK1
KMT2A	SMARCA4	AR	HRAS	HSPG2	STAT3
RUNX1	CASP8	COL2A1	LAMA1	FBXW7	NRG1
NRAS	HSPG2	THBS1	CDKN1A	CHD2	AR
FASN	CLTC	ATR	CDH1	NCOR1	CXCL12
MET	NCOR1	SMAD2	MYH9	GATA3	MMP2
RHOA	ERBB3	BRCA2	SOX2	FGFR3	TGFB1
JUN	STAT3	CAV1	ABL1	CDKN2A	MET
GATA3	SMAD4	KDM6A	NRG1	AR	ATM
PTPRD	COL2A1	ANK1	AURKA	COL1A1	IL1B
NTRK3	PTPRD	CDH13	SRC	ERBB2	MMP9
JAK2	FAT1	FLNA	YWHAZ	LAMA1	RB1
MYC	ABL1	SMAD3	FGFR3	BCL11A	HNF1A
JAK3	LMNA	CHD4	MMP9	MAX	FGF2
CHD4	SOX2	MET	ERBB3	FBN2	COL1A1
KIT	COL1A1	HRAS	FAT1	CASP8	EPHA2
NRXN1	FBN2	NCOR2	MET	EPHA3	HSPG2
NCOA1	CAV1	FAT1	CASP8	YY1	HSP90AA1
PTPRC	JUN	NOTCH2	VIM	FLNA	TP63
AR	SMAD2	ABL1	COL3A1	RXRA	CDH11
KDR	VIM	ITGB1	FBN2	MMP9	NOTCH1
NOTCH2	ANK1	GRIN2A	CAV1	MME	LEP
TG	EZH2	SYK	ZBTB16	DCC	NTRK1
BRCA2	THBS1	PLCG1	AURKB	ATR	ROS1
STK11	CDKN1A	AKT1	GPC5	SRRM2	VEGFA
HGF	SMAD3	JAK1	CDKN2A	GRIN2A	NF1
GPC5	KMT2A	SPARC	COL2A1	HRAS	VIM
BRCA1	TP63	SVIL	UBB	SPOP	PTGS2
ATR	IQGAP1	MAP3K1	AKAP9	ERBB3	CAMK2A
NFE2L2	HRAS	YWHAZ	PIK3R5	PTPRC	GSK3A
NF1	MET	NCOA1	MMP7	RET	KIT
LAMA1	HTT	B2M	PLCG1	SMAD4	LRP2
RAC1	EPHA2	CTNND2	NCOR2	ANK1	FAT4
SRC	SPOP	KDR	JUN	THBS1	JAK1
FLNA	CXCL12	GATA3	SMAD3	ITPR3	FOXA1
SPOP	FBLN2	GRIN2B	HTT	NTRK3	COL3A1
NOTCH3	FOXA1	ZBTB16	GPC3	ELN	CD44
PPARG	CYLD	MYC	SMAD2	PDGFRA	MYOD1
S100A2	FAT3	NRXN1	NRXN1	ZBTB16	TNC
MCL1	KIT	PTPN11	GRM3	KDM6A	PIK3R1
ERBB3	GRIN2A	TGFBR2	RANBP2	AKT1	EGR1
FGF2	HIST1H3A	BIRC6	DCC	BRCA2	ESR2
NTRK1	PDGFRA	JAK2	MTOR	TP63	MAPK3
PLCG1	MAPK1	ELN	IQGAP1	GFRA2	MYH9
SYK	PTPRC	IL6ST	ATR	JAK1	ARID1A
FGFR4	HIF1A	VIM	STAT3	FGFR2	LEF1
BRAF	NF1	TGFBR1	BUB1B	PBRM1	BCL2
DCC	ZBTB16	PARP1	ARHGEF12	BCL6	SOX2
CDKN2A	NRG1	PGR	MAP3K1	FGFR4	HSP90AB1
STAG2	MMP3	ACVR2A	NRAS	FANCA	EPHA3
B2M	FGFR1	FANCA	FAT3	SYK	PRKCB
SETD2	AURKA	RUNX1	FLNA	VIM	XPO1
MAP3K1	BRAF	RUNX1T1	PTPRC	TRRAP	CDKN1A
IL6ST	BRCA2	CLTC	PPARG	CHD4	PAX3
FGFR1	CAMK2A	LCK	CSMD3	HTT	PTPRD
RXRA	PARP1	IRS4	CBL	SRC	TBX5
GRIN2B	CBL	VAV1	BRCA2	NOTCH2	KLK3
EPHB1	FGFR3	TRRAP	FAT4	NCOR2	CCL2
CLTC	KDR	RXRA	NCAN	MED12	FLNA
GFRA2	MAP3K1	NOS3	PDGFRB	RUNX1T1	PLAU
GFRA1	KDM6A	BRAF	E2F1	BCL3	SMAD4
HLA-A	MDM2	KIT	NOTCH3	NFE2L2	NOTCH3
RET	MMP1	IGFBP3	GRIN2A	CUL1	GRIN2B
EPHA2	PTCH1	CDKN2A	BRAF	BTK	IGF1R
NCOA2	ATR	PTCH1	EZH2	CAV1	BRCA1
MED13	NFE2L2	CRP	MYH11	PLCG1	NRXN1
NCAN	MTOR	IL17A	KIT	CDKN1A	SYK
SOX2	EGR1	PDGFRB	RXRA	ALK	HIF1A
BDNF	EWSR1	MMP3	YWHAE	MTOR	RHOA
HSP90AA1	UBE2I	NF1	BIRC6	JAK2	ABL1
NCOR2	YWHAQ	CDKN1A	STAG2	GRIN2B	SPARC
PBRM1	SVIL	PRKCD	TGFBR1	BCLAF1	PAX7
CDKN1A	AURKB	ATRX		EZR	ELAVL1
EZH2	ALK	ETS1		HGS	PTPRT
PIK3CB	PDGFRB	PBX1		HSP90AA1	NOTCH2
SMAD3	PRKACA	FGFR2		CUL3	JAK2
CD209	PTPRB	RARA		MET	AKT3
ALK	YWHAE	ALK		NRXN1	LCK
FLT4	RANBP2			RHOA	KMT2C
APOBEC3C	PBRM1			YWHAZ	YWHAZ
CAMK2A	SRRM2			TGFBR2	PARP1
PRKACB	CLU			IRS4	CSF1R
ROBO2	TG				FAT1
A1CF	NCOA1				CXCR4
EGR1	PLCG1				RUNX1
SALL4	ATRX				FLT4
TP63	TGFBR2				CLTC
IGF1	PPARG				PPARG
NRG1	HGF				PIK3R5
ARID2	AKAP9				CYP3A4
PDGFRB	NTN1				NOS3
NOTCH4	NFATC2				CLU
GPC3	NCOR2
TNC	NF2
MED12	MKI67
TCF3	NTRK3
CBL	ELN
VEGFA	NPM1
FABP1
TRRAP
UBB
IGFBP3
TNF
AKT3
FGFR2
SDC3
MAML2

## Sheet: 2
	MONet	In Benchmark datasets	Proportion
12	122	82	0.672131
13	121	78	0.644628
14	123	75	0.609756
15	114	74	0.649123
16	115	81	0.704348
23	148	84	0.567568
24	175	90	0.514286
25	137	77	0.562044
26	124	75	0.604839
34	122	70	0.57377
35	149	79	0.530201
36	110	62	0.563636
45	123	67	0.544715
46	120	64	0.533333
56	102	61	0.598039
For convenience, we assigned numerical labels to the six PPI networks as follows: STRING (1), CPDB (2), IRefIndex (2015) (3), IRefIndex (4), Multinet (5), and PCNet (6).

## Sheet: 3
	MONet	In Benchmark datasets	Proportion
123	207	120	0.57971
124	232	123	0.530172
125	207	121	0.584541
126	199	122	0.613065
134	200	115	0.575
135	204	105	0.514706
136	190	117	0.615789
145	204	112	0.54902
146	204	116	0.568627
156	191	114	0.596859
234	229	118	0.515284
235	208	114	0.548077
236	208	121	0.581731
245	219	114	0.520548
246	223	115	0.515695
256	201	115	0.572139
345	204	104	0.509804
346	192	102	0.53125
356	197	102	0.517766
456	195	100	0.512821
For convenience, we assigned numerical labels to the six PPI networks as follows: STRING (1), CPDB (2), IRefIndex (2015) (3), IRefIndex (4), Multinet (5), and PCNet (6).

## Sheet: 4
	MONet	In Benchmark datasets	Proportion
1234	279	147	0.526882
1235	263	139	0.528517
1236	259	147	0.567568
1245	278	146	0.52518
1246	286	153	0.534965
1256	261	145	0.555556
1345	270	137	0.507407
1346	270	146	0.540741
1356	263	138	0.524715
1456	274	143	0.521898
2345	276	139	0.503623
2346	278	146	0.52518
2356	260	140	0.538462
2456	270	142	0.525926
3456	269	134	0.498141
For convenience, we assigned numerical labels to the six PPI networks as follows: STRING (1), CPDB (2), IRefIndex (2015) (3), IRefIndex (4), Multinet (5), and PCNet (6).

## Sheet: 5
	MONet	In Benchmark datasets
12345	326	162	0.496933
12346	328	171	0.521341
12356	316	163	0.515823
12456	325	167	0.513846
13456	336	166	0.494048
23456	323	161	0.498452
For convenience, we assigned numerical labels to the six PPI networks as follows: STRING (1), CPDB (2), IRefIndex (2015) (3), IRefIndex (4), Multinet (5), and PCNet (6).

## Sheet: 6
	MONet	In Benchmark datasets
123456	376	184	0.489362
For convenience, we assigned numerical labels to the six PPI networks as follows: STRING (1), CPDB (2), IRefIndex (2015) (3), IRefIndex (4), Multinet (5), and PCNet (6).
